# Supplementary material for: One-Year Comparative Evaluation of Highly Aspherical Lenslets and Horizontally Asymmetric Peripheral Defocus Lenses for Myopia Control in School-Aged Children
Source: Life (Basel). 2025 Jul 17;15(7):1119. doi: 10.3390/life15071119 (PMC12300819; doi:10.3390/life15071119)
Supplement: Supplementary file 1 [file life-15-01119-s001.zip]

Archive with 1 entries (1 files):
- life-3716327-supplementary.pdf
